# Supplementary material for: Use of Biometric Images to Predict Body Weight and Hot Carcass Weight of Nellore Cattle
Source: Animals (Basel). 2023 May 18;13(10):1679. doi: 10.3390/ani13101679 (PMC10215216; doi:10.3390/ani13101679)
Supplement: Supplementary file 1 [file animals-13-01679-s001.zip]

Archive with 1 entries (1 files):
- animals-2327520-supplementary.pdf
